# Supplementary material for: Risk Factors for Perineal Wound Breakdown in Early Postpartum: A Retrospective Case–Control Study
Source: J Clin Med. 2023 Apr 21;12(8):3036. doi: 10.3390/jcm12083036 (PMC10146046; doi:10.3390/jcm12083036)
Supplement: Supplementary file 1 [file jcm-12-03036-s001.zip]

Archive with 1 entries (1 files):
- jcm-2303409-supplementary.pdf
